# Supplementary material for: Exploring the Interaction of G-quadruplex Binders with a (3 + 1) Hybrid G-quadruplex Forming Sequence within the PARP1 Gene Promoter Region
Source: Molecules. 2022 Jul 26;27(15):4792. doi: 10.3390/molecules27154792 (PMC9369712; doi:10.3390/molecules27154792)
Supplement: Supplementary file 1 [file molecules-27-04792-s001.zip]

Archive with 1 entries (1 files):
- molecules-1810471-supplementary.pdf
